# Supplementary material for: Heart Rate Variability: Marker of the Impact of Cardiovascular Disease on Intrinsic Capacity in Older Adults
Source: J Clin Med. 2025 Apr 25;14(9):2981. doi: 10.3390/jcm14092981 (PMC12072958; doi:10.3390/jcm14092981)
Supplement: Supplementary file 1 [file jcm-14-02981-s001.zip]

Archive with 1 entries (1 files):
- jcm-3496101-supplementary.pdf
